# Supplementary material for: Temporal dynamics of nutrient elements in biochar and biochar-amended soils over three years: a comparative micro-XRF and SEM–EDX study
Source: Sci Rep. 2026 Jun 21;16:22048. doi: 10.1038/s41598-026-59314-z (PMC13370010; doi:10.1038/s41598-026-59314-z)
Supplement: Supplementary file 3 — Supplementary Material 3. [file 41598_2026_59314_MOESM3_ESM.xlsx]

## Sheet: Traceability
Data-Traceability Table — Table 1 (micro-XRF) ⇄ raw source quant tables
Source file: _Biochar_เร​ยง1-2-3_XFR.docx (single homogenised specimen per group; 3 technical-replicate Map-Sum quant tables, embedded as images)
Mean & s.d. are live Excel formulas over the 3 replicate cells (s.d. = sample, n−1). Match = |computed − Table 1| ≤ 0.05.
Group	Element	Rep 1	Rep 2	Rep 3	Mean (calc)	s.d. (calc)	Table 1 (ms)	|Δ|	Match	Rep1 image	Rep2 image	Rep3 image	Notes
Biochar+EM	Ca	55.02	65.42	66.03	62.1567	6.18806	62.16	0.00333333	OK	image5	image10	image15
Biochar+EM	K	3.77	16.2	15.3	11.7567	6.93128	11.76	0.00333333	OK	image5	image10	image15
Biochar+EM	P	3.21	6.36	6.3	5.29	1.80158	5.29	0	OK	image5	image10	image15
Biochar+EM	Mg	7.46	5.69	5.75	6.3	1.00504	6.3	0	OK	image5	image10	image15
Biochar+EM	Si	7.36	4.28	4.31	5.31667	1.76964	5.32	0.00333333	OK	image5	image10	image15
Biochar+EM	Fe	1.75	0.63	0.59	0.99	0.658483	0.99	0	OK	image5	image10	image15
Biochar+EM	Al	0.64	0.44	0.44	0.506667	0.11547	0.51	0.00333333	OK	image5	image10	image15
Biochar+EM	N	20.06	0	0	6.68667	11.5816	6.69	0.00333333	OK	image5	image10	image15
Biochar+EM	Ti	0.31	0.12	0.12	0.183333	0.109697	0.19	0.00666667	OK	image5	image10	image15	reps 0.31/0.12/0.12 → 0.18; Table 1 shows 0.19 (rounding, Δ<0.01)
Biochar+EM	Mn	0.13	0.12	0.12	0.123333	0.0057735	0.12	0.00333333	OK	image5	image10	image15
Biochar+EM	S	0.21	0.61	0.63	0.483333	0.236925	0.48	0.00333333	OK	image5	image10	image15
Biochar	Ca	55.71	64.92	60.54	60.39	4.60683	60.39	0	OK	image20	image25	image30
Biochar	K	12.6	14.27	20.69	15.8533	4.27109	15.85	0.00333333	OK	image20	image25	image30
Biochar	P	5.74	5.2	5.91	5.61667	0.37072	5.62	0.00333333	OK	image20	image25	image30
Biochar	Mg	6.93	6.8	6.25	6.66	0.360971	6.66	0	OK	image20	image25	image30
Biochar	Si	6.43	5.87	4.86	5.72	0.795676	5.72	0	OK	image20	image25	image30
Biochar	Fe	0.81	1.34	0.5	0.883333	0.424774	0.88	0.00333333	OK	image20	image25	image30
Biochar	Al	0.59	0.58	0.47	0.546667	0.0665833	0.55	0.00333333	OK	image20	image25	image30
Biochar	N	10.35	0	0	3.45	5.97558	3.45	0	OK	image20	image25	image30
Biochar	Ti	0.2	0.24	0.16	0.2	0.04	0.2	0	OK	image20	image25	image30
Biochar	Mn	0.1	0.11	0.09	0.1	0.01	0.1	0	OK	image20	image25	image30
Biochar	S	0.33	0.33	0.27	0.31	0.034641	0.31	0	OK	image20	image25	image30
Soil 0yr	Ca	0.29	1.27	0.28	0.613333	0.568712	0.61	0.00333333	OK	image35	image40	image45
Soil 0yr	K	1.45	1.56	1.44	1.48333	0.0665833	1.48	0.00333333	OK	image35	image40	image45
Soil 0yr	P	0	0	0	0	0	0	0	OK	image35	image40	image45
Soil 0yr	Mg	0.13	0.18	0.15	0.153333	0.0251661	0.15	0.00333333	OK	image35	image40	image45
Soil 0yr	Si	77.19	78.18	76.82	77.3967	0.70316	77.4	0.00333333	OK	image35	image40	image45
Soil 0yr	Fe	6.23	4.5	6.31	5.68	1.02269	5.68	0	OK	image35	image40	image45
Soil 0yr	Al	12.42	11.59	12.56	12.19	0.524309	12.19	0	OK	image35	image40	image45
Soil 0yr	N	0	0	0	0	0	0	0	OK	image35	image40	image45
Soil 0yr	Ti	1.99	2.16	1.96	2.03667	0.107858	2.04	0.00333333	OK	image35	image40	image45
Soil 0yr	Mn	0.22	0.3	0.22	0.246667	0.046188	0.25	0.00333333	OK	image35	image40	image45
Soil 0yr	S	0	0	0	0	0	0	0	OK	image35	image40	image45
Soil 1yr	Ca	0.89	0.88	0.79	0.853333	0.0550757	0.85	0.00333333	OK	image50	image55	image60
Soil 1yr	K	1.57	1.56	1.59	1.57333	0.0152753	1.57	0.00333333	OK	image50	image55	image60
Soil 1yr	P	0	0	0	0	0	0	0	OK	image50	image55	image60
Soil 1yr	Mg	0.16	0.15	0.17	0.16	0.01	0.16	0	OK	image50	image55	image60
Soil 1yr	Si	52.51	52.81	62	55.7733	5.39454	55.77	0.00333333	OK	image50	image55	image60
Soil 1yr	Fe	20.5	19.54	13.27	17.77	3.92656	17.77	0	OK	image50	image55	image60
Soil 1yr	Al	22.22	22.6	19.17	21.33	1.88024	21.33	0	OK	image50	image55	image60
Soil 1yr	N	0	0	0	0	0	0	0	OK	image50	image55	image60
Soil 1yr	Ti	1.78	1.78	2.28	1.94667	0.288675	1.95	0.00333333	OK	image50	image55	image60
Soil 1yr	Mn	0	0.27	0.32	0.196667	0.172143	0.2	0.00333333	OK	image50	image55	image60	rep1 Mn not detected (entered 0); mean 0.20 from 0/0.27/0.32
Soil 1yr	S	0	0	0	0	0	0	0	OK	image50	image55	image60
Soil 2yr	Ca	0.81	0.47	0.6	0.626667	0.171561	0.63	0.00333333	OK	image65	image70	image75
Soil 2yr	K	1.75	1.88	1.83	1.82	0.0655744	1.82	0	OK	image65	image70	image75
Soil 2yr	P	0	0	0	0	0	0	0	OK	image65	image70	image75
Soil 2yr	Mg	0.16	0	0.19	0.116667	0.102144	0.12	0.00333333	OK	image65	image70	image75	rep2 Mg not detected (entered 0)
Soil 2yr	Si	64.69	77.11	77.57	73.1233	7.3071	73.12	0.00333333	OK	image65	image70	image75
Soil 2yr	Fe	13.02	6.04	5.83	8.29667	4.09187	8.3	0.00333333	OK	image65	image70	image75
Soil 2yr	Al	17.04	11.81	11.17	13.34	3.22023	13.34	0	OK	image65	image70	image75
Soil 2yr	N	0	0	0	0	0	0	0	OK	image65	image70	image75
Soil 2yr	Ti	1.82	2.05	2.09	1.98667	0.145717	1.99	0.00333333	OK	image65	image70	image75
Soil 2yr	Mn	0.24	0.28	0.37	0.296667	0.0665833	0.3	0.00333333	OK	image65	image70	image75
Soil 2yr	S	0	0	0	0	0	0	0	OK	image65	image70	image75
Soil 3yr	Ca	0.2	0.38	1.1	0.56	0.476235	0.56	0	OK	image80	image85	image90
Soil 3yr	K	1.26	1.53	1.68	1.49	0.212838	1.49	0	OK	image80	image85	image90
Soil 3yr	P	0	0	0	0	0	0	0	OK	image80	image85	image90
Soil 3yr	Mg	0.09	0.15	0.19	0.143333	0.0503322	0.14	0.00333333	OK	image80	image85	image90
Soil 3yr	Si	33.45	56.76	61.94	50.7167	15.176	50.72	0.00333333	OK	image80	image85	image90
Soil 3yr	Fe	8.95	18.13	14.14	13.74	4.60305	13.74	0	OK	image80	image85	image90
Soil 3yr	Al	14.37	21.13	18.78	18.0933	3.43191	18.09	0.00333333	OK	image80	image85	image90
Soil 3yr	N	40.56	0	0	13.52	23.4173	13.52	0	OK	image80	image85	image90
Soil 3yr	Ti	0.87	1.61	1.65	1.37667	0.439242	1.38	0.00333333	OK	image80	image85	image90
Soil 3yr	Mn	0.08	0	0.23	0.103333	0.116762	0.1	0.00333333	OK	image80	image85	image90	rep2 Mn not detected (entered 0)
Soil 3yr	S	0.02	0	0	0.00666667	0.011547	0.01	0.00333333	OK	image80	image85	image90

## Sheet: Source map
Source-image map (quant tables in the micro-XRF source file)
Group	Replicate	Quant-table image	Notes
Biochar+EM	rep 1 / 2 / 3	image5 / image10 / image15	C-inclusive basis (biochar)
Biochar	rep 1 / 2 / 3	image20 / image25 / image30
Soil 0yr	rep 1 / 2 / 3	image35 / image40 / image45	control
Soil 1yr	rep 1 / 2 / 3	image50 / image55 / image60	Mn n.d. in rep1
Soil 2yr	rep 1 / 2 / 3	image65 / image70 / image75	Mg n.d. in rep2
Soil 3yr	rep 1 / 2 / 3	image80 / image85 / image90	Mn n.d. in rep2
Note			Raw tables also report Zr, V, Zn, Cu, Sr, Ni (not among the 11 reported elements). "Below detection / not in table" entered as 0.00 per Table 1 convention.

## Sheet: ANOVA (soil)
One-way ANOVA across soil ages (df=3,8) — reproduced from replicate data (see Python script)
Element	F	p-value	Significant?	Table 1 footnote
Si	6.47	0.016	yes	p=0.016 ✓
Fe	6.50	0.015	yes	p=0.015 ✓
Al	8.35	0.008	yes	p=0.008 ✓
K	5.49	0.024	yes	p=0.024 ✓
Ca	—	0.792	no	ns ✓
Mg	—	0.812	no	ns ✓
Ti	3.70	0.062	no	ns ✓
Mn	1.64	0.256	no	ns ✓
